# Supplementary material for: Detection of VAMP Proteolysis by Tetanus and Botulinum Neurotoxin Type B In Vivo with a Cleavage-Specific Antibody
Source: Int J Mol Sci. 2022 Apr 14;23(8):4355. doi: 10.3390/ijms23084355 (PMC9024618; doi:10.3390/ijms23084355)
Supplement: Supplementary file 1 [file ijms-23-04355-s001.zip]

Archive with 1 entries (1 files):
- ijms-1670358-supplementary.pdf
